# Supplementary material for: Conservation genomic analysis reveals ancient introgression and declining levels of genetic diversity in Madagascar’s hibernating dwarf lemurs
Source: Heredity (Edinb). 2019 Aug 21;124(1):236–51. doi: 10.1038/s41437-019-0260-9 (PMC6906314; doi:10.1038/s41437-019-0260-9)
Supplement: Supplementary file 1 — Table S1 [file 41437_2019_260_MOESM1_ESM.xlsx]

## Sheet: Sheet1
Table S1. Sequencing information for all samples sequenced
Species	Sample #	BioProject	BioSample	Sample	Library	Lanes	Pooled	Index	Index	Insert	Passed Filter
		accession	accession	Quality (bp)	type			sequence	name	size	Yield (bp)
Cheirogaleus	106355	PRJNA523575	SAMN11334321	150000	shotgun	2		GGCTACA	TruSeq #11	350	208330574982
medius					Chicago	2	pool 1	CCTAGGT	3	654	76809567130
								GGATCAA	4	651	68643708496
								TTGGATC	14	649	79318091474
C. sp. cf. medius	106295	PRJNA523575	SAMN11334317	19183	DNA-Seq	4	pool 2	CGGCTATG		300	108952269408
C. major	106242	PRJNA523575	SAMN11334318	>60,000				TCCGCGAA			123181913260
C. crossleyi	106209	PRJNA523575	SAMN11334319	56688				TCTCGCGC			98250428892
C. sibreei	106186	PRJNA523575	SAMN11334320	21550				AGCGATAG			117625961276
