# Supplementary material for: Conservation genomic analysis reveals ancient introgression and declining levels of genetic diversity in Madagascar’s hibernating dwarf lemurs
Source: Heredity (Edinb). 2019 Aug 21;124(1):236–51. doi: 10.1038/s41437-019-0260-9 (PMC6906314; doi:10.1038/s41437-019-0260-9)
Supplement: Supplementary file 2 — Table S2 [file 41437_2019_260_MOESM2_ESM.xlsx]

## Sheet: Sheet1
Table S2.	Table shows regions that have associated gene names identified in SAGUARO topologies that do not agree with the previously accepted taxonomic relationship within Cheirogaleus. Regions without associated gene names have been excluded here.
	Subject ID	Query RefSeq ID	Symbol
	ScMzzfj_361_HRSCAF_23597	XP_012645564.1	SDR42E2
		XP_012610160.1	COL2A1
		XP_020137150.1	SDR42E2
		XP_020137269.1	ZAN
		XP_020137270.1	ZAN
		XP_020137268.1	ZAN
		XP_020137271.1	ZAN
		XP_020137272.1	ZAN
		XP_012614572.1	ZAN
		XP_012621061.1	MARCO
		XP_012591896.2	PRG4
		XP_012591887.2	PRG4
	ScMzzfj_1320_HRSCAF_64960	XP_012635280.1	UBQLN1
		XP_012635281.1	UBQLN1
		XP_012634344.1	UBE2O
		XP_012636908.1	RASA1
		XP_012634342.1	UBE2O
		XP_012634343.1	UBE2O
	ScMzzfj_2121_HRSCAF_90990	XP_012636061.2	OTOG
	ScMzzfj_2608_HRSCAF_105251	XP_012645565.1	SDR42E2
	ScMzzfj_3178_HRSCAF_117807	XP_012613925.1	MEGF8
		XP_020138883.1	MEGF8
	ScMzzfj_3216_HRSCAF_117845	XP_012620515.1	TNN
	ScMzzfj_1124_HRSCAF_58392	XP_020139988.1	PRG4
		XP_012591915.2	PRG4
		XP_020139990.1	PRG4
		XP_020139989.1	PRG4
		XP_012591905.2	PRG4
	ScMzzfj_2937_HRSCAF_113056	XP_012624252.1	TNC
		XP_012624251.1	TNC
		XP_012624254.1	TNC
		XP_012624253.1	TNC
		XP_012624255.1	TNC
		XP_012626985.1	STAB1
	ScMzzfj_1163_HRSCAF_59901	XP_020137546.1	RBM12
	ScMzzfj_3176_HRSCAF_117805	XP_020138376.1	CDT1
	ScMzzfj_3208_HRSCAF_117837	XP_020145895.1	MYCBP2
	ScMzzfj_529_HRSCAF_33042	XP_012624256.1	TNC
	ScMzzfj_3217_HRSCAF_117846	XP_020143211.1	ATF7IP
	ScMzzfj_142_HRSCAF_10122	XP_020140493.1	TENM1
	ScMzzfj_361_HRSCAF_23597	XP_012612599.1	COL28A1
		XP_012612598.1	COL28A1
		XP_012612597.1	COL28A1
		XP_012621944.1	MGA
	ScMzzfj_568_HRSCAF_34996	XP_012625417.1	MFSD13A
		XP_020141736.1	FBN1
	ScMzzfj_1118_HRSCAF_58235	XP_012609228.1	CUBN
	ScMzzfj_3020_HRSCAF_114864	XP_012601619.2	LAMA3
	ScMzzfj_3164_HRSCAF_117793	XP_012620770.2	CSMD2
	ScMzzfj_3179_HRSCAF_117808	XP_012631312.1	TIE1
	ScMzzfj_3216_HRSCAF_117845	XP_012624283.1	COL27A1
		XP_012624284.1	COL27A1
		XP_012624282.1	COL27A1
		XP_012624288.1	COL27A1
		XP_012624287.1	COL27A1
		XP_012624285.1	COL27A1
		XP_012624289.1	COL27A1
	ScMzzfj_500_HRSCAF_31250	XP_012591624.1	FAM129A
	ScMzzfj_1163_HRSCAF_59901	XP_020135960.1	STAB1
		XP_012620507.1	TNR
		XP_012620506.1	TNR
		XP_012620505.1	TNR
		XP_012620504.1	TNR
	ScMzzfj_1468_HRSCAF_70638	XP_012636454.1	ITGB8
		XP_020145460.1	ITGB8
		XP_012636453.1	ITGB8
