# Supplementary material for: Conservation genomic analysis reveals ancient introgression and declining levels of genetic diversity in Madagascar’s hibernating dwarf lemurs
Source: Heredity (Edinb). 2019 Aug 21;124(1):236–51. doi: 10.1038/s41437-019-0260-9 (PMC6906314; doi:10.1038/s41437-019-0260-9)
Supplement: Supplementary file 3 — Table S3 [file 41437_2019_260_MOESM3_ESM.xlsx]

## Sheet: Sheet1
Table S3.	Regions of the genome shown to have elevated fd values that also contained genes associated with hibernation (Faherty et al. 2016, 2018; Grabek et al. 2017). The reference identifying the genes involvement in hibernation is shown. Query ID refers to the Microcebus murinus RefSeq ID, Subject ID refers to the scaffold and region of the Cheirogaleus genome.
		Reference	Query RefSeq ID	Subject ID	Symbol
	C. medius / C. major
		faherty2016	XP_012621765.1	ScMzzfj_3192_HRSCAF_117821:6766336-6767634	PCDH18
			XP_012621766.1	ScMzzfj_3192_HRSCAF_117821:6766336-6767634	PCDH18
			XP_020137786.1	ScMzzfj_3192_HRSCAF_117821:6766480-6767634	DSC3
			XP_012598305.1	ScMzzfj_361_HRSCAF_23597:69667221-69667352	SULT1C2
			XP_012598306.1	ScMzzfj_361_HRSCAF_23597:69667221-69667352	SULT1C2
			XP_012603466.1	ScMzzfj_1793_HRSCAF_81162:824341-825087	ZBTB16
			XP_012603467.1	ScMzzfj_1793_HRSCAF_81162:824341-825087	ZBTB16
			XP_012603468.1	ScMzzfj_1793_HRSCAF_81162:824341-825087	ZBTB16
			XP_012603469.1	ScMzzfj_1793_HRSCAF_81162:824341-825087	ZBTB16
			XP_012603470.1	ScMzzfj_1793_HRSCAF_81162:824341-825087	ZBTB16
			XP_012603471.1	ScMzzfj_1793_HRSCAF_81162:824341-825087	ZBTB16
			XP_012603472.1	ScMzzfj_1793_HRSCAF_81162:824341-825087	ZBTB16
			XP_012639620.1	ScMzzfj_3192_HRSCAF_117821:6766360-6767634	FAT4
			XP_020135802.1	ScMzzfj_3192_HRSCAF_117821:6766360-6767634	FAT4
			XP_020140852.1	ScMzzfj_3206_HRSCAF_117835:53418945-53419016	ADAMTS9
			XP_012600607.1	ScMzzfj_1793_HRSCAF_81162:822901-823122	KLF6
			XP_012625473.1	ScMzzfj_361_HRSCAF_23597:1160829-1160542	DHX40
			XP_012614733.1	ScMzzfj_361_HRSCAF_23597:997578-997853	AZGP1
			XP_012614735.1	ScMzzfj_361_HRSCAF_23597:97032054-97031830	AZGP1
			XP_012614736.1	ScMzzfj_361_HRSCAF_23597:97032042-97031812	AZGP1
			XP_012614737.1	ScMzzfj_361_HRSCAF_23597:97032042-97031893	AZGP1
			XP_012637720.1	ScMzzfj_1793_HRSCAF_81162:822901-823170	KLF9
		faherty2018	XP_012591779.1	ScMzzfj_361_HRSCAF_23597:1076291-1076587	PRR3
			XP_012591780.1	ScMzzfj_361_HRSCAF_23597:1076291-1076587	PRR3
			XP_012601619.2	ScMzzfj_3159_HRSCAF_117788:13515282-13515494	LAMA3
			XP_012609944.1	ScMzzfj_1793_HRSCAF_81162:823138-824247	ZNF407
			XP_012609945.1	ScMzzfj_1793_HRSCAF_81162:823138-824247	ZNF407
			XP_012609946.1	ScMzzfj_1793_HRSCAF_81162:823138-824247	ZNF407
			XP_012609947.1	ScMzzfj_1793_HRSCAF_81162:823138-824247	ZNF407
			XP_012619779.1	ScMzzfj_361_HRSCAF_23597:69707958-69708089	SULT1A1
			XP_012619780.1	ScMzzfj_361_HRSCAF_23597:69707958-69708089	SULT1A1
			XP_012619781.1	ScMzzfj_361_HRSCAF_23597:69707958-69708089	SULT1A1
			XP_012619783.1	ScMzzfj_361_HRSCAF_23597:69707958-69708089	SULT1A1
			XP_020138025.1	ScMzzfj_3159_HRSCAF_117788:13515282-13515494	LAMA3
			XP_012631149.1	ScMzzfj_2608_HRSCAF_105251:6473016-6472714	PLPP1
			XP_012631150.1	ScMzzfj_2608_HRSCAF_105251:6472983-6472714	PLPP1
			XP_012631151.1	ScMzzfj_2608_HRSCAF_105251:6473016-6472714	PLPP1
			XP_012631152.1	ScMzzfj_2608_HRSCAF_105251:6472983-6472714	PLPP1
			XP_012634428.1	ScMzzfj_1793_HRSCAF_81162:822901-823161	KLF11
			XP_012634429.1	ScMzzfj_1793_HRSCAF_81162:822901-823161	KLF11
			XP_012634430.1	ScMzzfj_1793_HRSCAF_81162:822901-823161	KLF11
		grabek2018	XP_012592237.1	ScMzzfj_1793_HRSCAF_81162:823222-824247	ZNF462
			XP_012592238.1	ScMzzfj_1793_HRSCAF_81162:823222-824247	ZNF462
			XP_012592239.1	ScMzzfj_1793_HRSCAF_81162:823222-824247	ZNF462
			XP_012592240.1	ScMzzfj_1793_HRSCAF_81162:823222-824247	ZNF462
			XP_012592241.1	ScMzzfj_1793_HRSCAF_81162:823222-824247	ZNF462
			XP_012592242.1	ScMzzfj_1793_HRSCAF_81162:823222-824247	ZNF462
			XP_012646829.1	ScMzzfj_361_HRSCAF_23597:2770754-2770503	HLA-DPB1
			XP_020145009.1	ScMzzfj_1793_HRSCAF_81162:823054-824247	ZNF462
			XP_012591801.1	ScMzzfj_361_HRSCAF_23597:1109119-1108808	MRPS18B
	C. medius / C. sibreei
		faherty2016	XP_012593011.1	ScMzzfj_1118_HRSCAF_58235:34190917-34190405	FAM200B
			XP_012593012.1	ScMzzfj_1118_HRSCAF_58235:34190917-34190405	FAM200B
			XP_012594421.1	ScMzzfj_2608_HRSCAF_105251:21209793-21209996	SUMO1
			XP_012599454.1	ScMzzfj_361_HRSCAF_23597:10368243-10368121	CTSD
			XP_012600607.1	ScMzzfj_605_HRSCAF_36944:2261614-2261390	KLF6
			XP_012602856.1	ScMzzfj_3217_HRSCAF_117846:6848502-6848606	ABCA10
			XP_012602857.1	ScMzzfj_3217_HRSCAF_117846:6848502-6848606	ABCA10
			XP_012602858.1	ScMzzfj_3217_HRSCAF_117846:6848502-6848606	ABCA10
			XP_012602860.1	ScMzzfj_3217_HRSCAF_117846:6848502-6848606	ABCA10
			XP_012603382.1	ScMzzfj_729_HRSCAF_42516:15732134-15732304	RASD1
			XP_012603466.1	ScMzzfj_605_HRSCAF_36944:2262211-2261462	ZBTB16
			XP_012603467.1	ScMzzfj_605_HRSCAF_36944:2262211-2261462	ZBTB16
			XP_012603468.1	ScMzzfj_605_HRSCAF_36944:2262211-2261462	ZBTB16
			XP_012603469.1	ScMzzfj_605_HRSCAF_36944:2262211-2261462	ZBTB16
			XP_012603470.1	ScMzzfj_605_HRSCAF_36944:2262211-2261462	ZBTB16
			XP_012603471.1	ScMzzfj_605_HRSCAF_36944:2262211-2261462	ZBTB16
			XP_012603472.1	ScMzzfj_605_HRSCAF_36944:2262211-2261462	ZBTB16
			XP_012606808.2	ScMzzfj_2608_HRSCAF_105251:21201263-21201439	ZNF451
			XP_012606824.1	ScMzzfj_729_HRSCAF_42516:15732137-15732316	RAB23
			XP_012606825.1	ScMzzfj_729_HRSCAF_42516:15732137-15732316	RAB23
		faherty2018	XP_012609944.1	ScMzzfj_605_HRSCAF_36944:2262310-2261402	ZNF407
			XP_012609945.1	ScMzzfj_605_HRSCAF_36944:2262310-2261402	ZNF407
			XP_012609946.1	ScMzzfj_605_HRSCAF_36944:2262310-2261402	ZNF407
			XP_012609947.1	ScMzzfj_605_HRSCAF_36944:2262310-2261402	ZNF407
			XP_012621065.1	ScMzzfj_1265_HRSCAF_63151:23896668-23896501	UEVLD
			XP_012625473.1	ScMzzfj_2608_HRSCAF_105251:6323153-6322914	DHX40
			XP_012628733.1	ScMzzfj_361_HRSCAF_23597:10366605-10366405	PGC
			XP_012634428.1	ScMzzfj_605_HRSCAF_36944:2262313-2262050	KLF11
			XP_012634429.1	ScMzzfj_605_HRSCAF_36944:2262313-2262050	KLF11
			XP_012634430.1	ScMzzfj_605_HRSCAF_36944:2262313-2262050	KLF11
			XP_012634949.1	ScMzzfj_3178_HRSCAF_117807:41064385-41064588	CD36
			XP_012634950.1	ScMzzfj_3178_HRSCAF_117807:41064385-41064588	CD36
			XP_012634952.1	ScMzzfj_3178_HRSCAF_117807:41064385-41064588	CD36
			XP_012634953.1	ScMzzfj_3178_HRSCAF_117807:41064385-41064588	CD36
			XP_012634954.1	ScMzzfj_3178_HRSCAF_117807:41064385-41064588	CD36
			XP_012634955.1	ScMzzfj_3178_HRSCAF_117807:41064385-41064588	CD36
			XP_012636086.1	ScMzzfj_1265_HRSCAF_63151:23896668-23896501	UEVLD
			XP_012637720.1	ScMzzfj_605_HRSCAF_36944:2262148-2261879	KLF9
			XP_012639084.1	ScMzzfj_1265_HRSCAF_63151:35937791-35938063	NPY2R
			XP_012639620.1	ScMzzfj_565_HRSCAF_34797:4994250-4994384	FAT4
			XP_012642098.1	ScMzzfj_2121_HRSCAF_90990:39457998-39457735	CD300LG
			XP_012642099.1	ScMzzfj_2121_HRSCAF_90990:39457998-39457735	CD300LG
			XP_012642100.1	ScMzzfj_2121_HRSCAF_90990:39457998-39457735	CD300LG
			XP_012642101.1	ScMzzfj_2121_HRSCAF_90990:39457998-39457735	CD300LG
			XP_012646700.1	ScMzzfj_729_HRSCAF_42516:15734905-15735060	RAB13
			XP_020135802.1	ScMzzfj_565_HRSCAF_34797:4994250-4994384	FAT4
			XP_020137786.1	ScMzzfj_3159_HRSCAF_117788:19893629-19893829	DSC3
			XP_020140852.1	ScMzzfj_605_HRSCAF_36944:2266158-2266226	ADAMTS9
			XP_020140968.1	ScMzzfj_2616_HRSCAF_105328:50437883-50438062	CLEC12A
			XP_020141344.1	ScMzzfj_729_HRSCAF_42516:15732137-15732304	RHOJ
			XP_020142722.1	ScMzzfj_729_HRSCAF_42516:15732137-15732316	RAB23
		grabek2018	XP_020145009.1	ScMzzfj_605_HRSCAF_36944:2262214-2261570	ZNF462
