# Supplementary material for: Conservation genomic analysis reveals ancient introgression and declining levels of genetic diversity in Madagascar’s hibernating dwarf lemurs
Source: Heredity (Edinb). 2019 Aug 21;124(1):236–51. doi: 10.1038/s41437-019-0260-9 (PMC6906314; doi:10.1038/s41437-019-0260-9)
Supplement: Supplementary file 4 — Table S4 [file 41437_2019_260_MOESM4_ESM.xlsx]

## Sheet: Summary
Table S4.	A summary of gene ontology results for introgressed regions of the genome for tests between Cheirogaleus sp. cf. medius /C. major, and C. sp. cf. medius /C. sibreei. All results are significantly over represented for both tests respectively (p<0.00006, p<0.00009).
FDR
C. med/C. maj	C. med/C. sib	GO description
7.30034e-20	2.57021e-20	negative regulation of transcription from RNA polymerase II promoter
1.69772e-13	2.40513e-13	transcriptional repressor activity, RNA polymerase II core promoter proximal region sequence-specific binding
1.87617e-08	2.53321e-09	transcriptional repressor activity, RNA polymerase II transcription regulatory region sequence-specific binding
8.2287e-05	4.33632e-07	positive regulation of transcription from RNA polymerase II promoter
7.19034e-05	9.6193e-06	negative regulation of transcription, DNA-templated
0.00134417	6.71847e-05	transcription factor activity, sequence-specific DNA binding
4.44357e-05	0.00020978	transcriptional activator activity, RNA polymerase II transcription regulatory region sequence-specific binding
	0.000708435	transcription regulatory region DNA binding
8.24701e-05	0.00101893	positive regulation of transcription, DNA-templated
	0.00293125	transcriptional repressor activity, RNA polymerase II distal enhancer sequence-specific binding
0.00667922	0.00987988	regulation of transcription, DNA-templated
0.0258155	0.0386513	transcriptional activator activity, RNA polymerase II core promoter proximal region sequence-specific binding
	0.0402935	transcriptional repressor complex
0.000135577		transcription regulatory region DNA binding
